# Supplementary material for: Daily Exposure to a Cranberry Polyphenol Oral Rinse Alters the Oral Microbiome but Not Taste Perception in PROP Taster Status Classified Individuals
Source: Nutrients. 2022 Apr 2;14(7):1492. doi: 10.3390/nu14071492 (PMC9002539; doi:10.3390/nu14071492)
Supplement: Supplementary file 1 [file nutrients-14-01492-s001.zip]

Archive with 1 entries (1 files):
- nutrients-1636335-supplementary.pdf
